# Supplementary material for: Genetic Variation among Major Human Geographic Groups Supports a Peculiar Evolutionary Trend in PAX9
Source: PLoS One. 2011 Jan 27;6(1):e15656. doi: 10.1371/journal.pone.0015656 (PMC3029280; doi:10.1371/journal.pone.0015656)
Supplement: Table S2 — P values of Tajima's D, and Fu and Lís D and F statistics calculated under several demographic scenarios (XLS) [file pone.0015656.s002.xls]

## Sheet: Plan2
Table S2. P values of Tajima´s D, and Fu and Li´s D* and F* statistics calculated under several demographic scenariosa.
Neutrality tests			Populations and demographic expansion
			All less South Amerindians		Africans		Europeans		Japanese		Eskimo		South Amerindian
			1-fold	100-fold	1-fold	100-fold	1-fold	100-fold	1-fold	100-fold	1-fold	100-fold	1-fold	100-fold
First scenario - 6 0,000 years ago No=10 000	Non-coding		0.966	0.143	0.921	0.339	0.791	0.588	0.436	0.245	0.443	0.121	0.999	0.606
	Tajima´s D
	Fu and Li´s Test	D*	0.972	0.031	0.884	0.205	0.844	0.668	0.629	0.293	0.670	0.081	0.996	0.673
		F*	0.987	0.038	0.887	0.199	0.826	0.595	n/c	n/c	n/c	n/c	0.999	0.748
	Exon 3		0.175	0.020	0.398	0.12	0.225	0.112	0.437	0.283	0.314	0.123	0.999	0.867
	Tajima´s D
	Fu and Li´s Test	D*	0.728	0.106	0.025	0.007	0.013	0.006	0.120	0.062	0.043	0.012	0.991	0.577
		F*	0.725	0.083	0.347	0.057	0.203	0.011	0.437	0.267	0.263	0.091	0.991	0.574
Second scenario - 6 0,000 years ago No=1000	Non-coding		0.999	0.197	0.998	0.271	0.733	0.190	0.424	0.080	0.418	0.023	0.999	0.599
	Tajima´s D
	Fu and Li´s Test	D*	0.998	0.544	0.913	0.375	0.746	0.238	0.737	0.156	0.790	0.114	0.993	0.657
		F*	0.998	0.506	0.998	0.490	0.746	0.226	n/c	n/c	n/c	n/c	0.999	0.734
	Exon 3		0.283	0.007	0.427	0.021	0.234	0.035	0.436	0.078	0.322	0.021	0.999	0.969
	Tajima´s D
	Fu and Li´s Test	D*	0.826	0.373	0.001	0.005	<0.001	<0.001	0.016	0.004	<0.001	<0.001	0.999	0.851
		F*	0.827	0.284	0.349	0.007	0.003	0.001	0.440	0.085	0.231	0.017	0.999	0.851
Third scenario - 4 0,000 years ago No=10 000	Non-coding						0.765	0.489	0.444	0.242	0.438	0.124	0.999	0.562
	Tajima´s D
	Fu and Li´s Test	D*					0.798	0.553	0.662	0.323	0.740	0.128	0.989	0.328
		F*					0.794	0.534	n/c	n/c	n/c	n/c	0.999	0.451
	Exon 3						0.182	0.072	0.445	0.232	0.299	0.049	0.999	0.459
	Tajima´s D
	Fu and Li´s Test	D*					0.055	0.025	0.208	0.079	0.092	0.011	0.986	0.200
		F*					0.069	0.031	0.451	0.166	0.248	0.024	0.986	0.234
Fourth scenario – 37,000 years ago No=3,000	Non-coding								0.411	0.193
	Tajima´s D
	Fu and Li´s Test	D*							0.692	0.284
		F*							n/c	n/c
	Exon 3								0.439	0.223
	Tajima´s D
	Fu and Li´s Test	D*							0.036	0.024
		F*							0.446	0.209
Fifth scenario – 18,000 years ago No=500	Non-coding										0.394	0.048	0.999	0.998
	Tajima´s D
	Fu and Li´s Test	D*									0.792	0.184	0.998	0.919
		F*									n/c	n/c	0.999	0.989
	Exon3										0.340	0.049	0.999	0.999
	Tajima´s D
	Fu and Li´s Test	D*									<0.001	<0.001	0.909	0.907
		F*									0.308	0.036	0.909	0.907
Sixth scenario – 18,000 years ago No=80	Non-coding										0.414	0.013	0.999	0.926
	Tajima´s D
	Fu and Li´s Test	D*									0.787	0.386	0.996	0.681
		F*									n/c	n/c	0.999	0.865
	Exon3										0.343	0.016	0.999	0.999
	Tajima´s D
	Fu and Li´s Test	D*									<0.001	0.001	0.999	0.982
		F*									0.295	0.015	0.999	0.982
aStatistically significant values are shown in boldface; n/c: non computed since F* is dependent on the number of segregating sites.
No.: size of the founding population. Intermediate values between 1 and 100-fold expansions were calculated but are not shown.
