# Supplementary material for: Genetic Variation among Major Human Geographic Groups Supports a Peculiar Evolutionary Trend in PAX9
Source: PLoS One. 2011 Jan 27;6(1):e15656. doi: 10.1371/journal.pone.0015656 (PMC3029280; doi:10.1371/journal.pone.0015656)
Supplement: Table S3 — List of dental development genes. (XLS) [file pone.0015656.s003.xls]

## Sheet: TableS3
Table S3. List of dental development genes*.
Gene_Symbol	Aliases	Chro	Gene_start	Gene_end	Gene_size	Description
ACVR2A	ACVR2 ;ACTR-IIA ACTRII ;ACTRIIA ;	2	148319040	148404863	85823	Activin receptor type IIA ;activin A receptor, type II ; activin A receptor, type IIA
ACVR2B	ACTRIIB ;ACTR-IIB ;ActR-IIB ;EC 2.7.11.30	3	38470794	38524948	54154	activin A receptor, type IIB ;Activin receptor type IIB ;
AMBN	ameloblastin	4	71492590	71507594	15004	Ameloblastin (enamel matrix protein) ;ameloblastin, enamel matrix protein
AMTN	RSTI689 ;MGC148133 ;UNQ689 ;MGC148132	4	71418887	71433048	14161	Amelotin
ANKRD6	Diversin ;KIAA0957 ;diversin	6	90142897	90400124	257227	Ankyrin repeat domain 6
AQP1	AQP-CHIP ;CO ;CHIP28 ;Aquaporin-CHIP ;MGC26324 ;AQP-1	7	30917993	30931656	13663	Channel-like integral membrane protein, 28-kDa;Colton blood group ; aquaporin 1 (channel-forming integral protein, 28kDa)
AQP3	AQP-3 ;GIL	9	33431158	33437590	6432	Gill blood group;aquaporin 3
AQP5	AQP-5 ;Aquaporin-5	12	48641546	48645227	3681	Aquaporin 5
AQP6	AQP-6 ;hKID ;Aquaporin-2-like ;AQP2L ;KID	12	48652887	48657189	4302	Aquaporin 6;Kidney-specific aquaporin ;aquaporin 2-like, kidney specific;aquaporin-6, kidney specific
AXIN2	Axil ;Conductin ;MGC10366 ;conductin	17	60955143	60988227	33084	Axin-like protein ; axin 2 ;Axis inhibition protein 2
BARX1		9	95753730	95757429	3699	BARX homeobox 1
BGLAP	osteocalcin ;OC ;PMF1 ;BGP	1	154478629	154479736	1107	Gamma-carboxyglutamic acid-containing protein;bone gamma-carboxyglutamate (gla) protein (osteocalcin)
BMP2	BMP2A ;BMP-2 ;BMP-2A	20	6696745	6708910	12165	Bone morphogenetic protein 2
BMP4	DVR4 ;BMP-2B ;BMP2B1 ;MCOPS6 ;	14	53486204	53493304	7100	Bone morphogenetic protein 4 ;bone morphogenetic protein 2B
BMPR1A	SKR5 ;ACVRLK3 ;10q23del ;CD292 ;ALK-3 ; ALK3 ;	10	88506376	88684945	178569	Activin receptor-like kinase 3; activin A receptor, type II-like kinase 3;CD292 antigen; Serine/threonine-protein kinase receptor R5
CENPH	ICEN35 ;CENP-H ;NNF1 ;PMF1	5	68521131	68541940	20809	Interphase centromere complex protein 35; NNF1, MIND kinetochore complex component homolog
COL1A2	OI4	7	93861809	93898480	36671	Collagen I, alpha-2 polypeptide;collagen of skin, tendon and bone, alpha-2 chain; osteogenesis imperfecta type IV
CORIN	Corin ;Lrp4 ;corin ;TMPRSS10 ;PRSC ;MGC119742 ;CRN ;	4	47290775	47534816	244041	Heart specific serine proteinase;Pro-ANP-converting enzyme ; corin, serine peptidase
CSF1	M-CSF ;MCSF ;CSF-1 ;Lanimostim ;	1	110254980	110273878	18898	Macrophage colony stimulating factor
CTNNB1	CTNNB ;FLJ25606 ;Beta-catenin ;beta-catenin ;	3	41215946	41301587	85641	Catenin (cadherin-associated protein), beta 1 (88kD)
CXXC1	PCCX1 ;CFP1 ;	18	46062711	46068690	5979	DNA-binding protein with PHD finger and CXXC domain
DKK1	Dkk-1 ;Dickkopf-1 ;DKK-1 ;SK ;hDkk-1	10	53744047	53747423	3376	Dickkopf homolog 1 ;dickkopf related protein-1;dickkopf-1 like
DLX1	OTTHUMP00000082497 ;	2	172658454	172662648	4194	Distal-less homeo box 1
DLX2	TES1 ;TES-1	2	172672412	172675724	3312	Distal-less homeo box 2
DLX3	AI4 ;TDO	17	45422368	45427587	5219	Distal-less homeobox 3
DLX5		7	96487638	96492079	4441	Distal-less homeo box 5
DMP1	ARHR ;ARHP ;DMP-1	4	88790483	88804534	14051	Dentin matrix protein 1 ;dentin matrix acidic phosphoprotein
DMTF1	DMP1 ;DMTF ;hDMP1 ;hDMTF1 ;FLJ25188	7	86619860	86663584	43724	Cyclin-D-interacting Myb-like protein 1 ; cyclin D binding myb-like transcription factor 1 ;cyclin D-binding Myb-like protein 1
DNM2	CMTDI1 ;DYNII ;CMTDIB ;DYN2 ;DI-CMTB ;EC 3.6.5.5	19	10689755	10803579	113824	Dynamin 2 ;dynamin II ;
DSPP	DGI1 ;DPP ;DTDP2 ;DFNA39 ;DSP ;DMP3	4	88748705	88757049	8344	Dentin sialoprotein;dentin phosphoryn; dentin sialophosphoprotein ;dentin phosphophoryn;dentin phosphoprotein
EDAR	DL ;ED1R ;HRM1 ;ED5 ;ED3 ;EDA3 ;Edar ;EDA-A1R ;EDA1R	2	108877361	108972260	94899	Anhidrotic ectodysplasin receptor 1 ;Ectodermal dysplasia receptor ;ectodysplasin 1, anhidrotic receptor
EDARADD	ED3 ;EDA3	1	234624303	234714631	90328	Ectodysplasia A receptor associated death domain;ectodysplasin A receptor associated adapter protein;Crinkled homolog ; EDAR-associated death domain
EGF	Beta-urogastrone ;HOMG4 ;URG	4	111053499	111152868	99369	Epidermal growth factor (beta-urogastrone); epidermal growth factor
ENAM	ADAI ;AI1C ;AIH2	4	71713325	71731400	18075	Enamelin; amelogenesis imperfecta 2, hypocalcification (autosomal dominant)
ENO1	MBP-1 ;MPB1 ;ENO1L1 ;tau-crystallin ;MBPB1 ;PPH ;NNE ;MPB-1 ;	1	8843650	8861367	17717	Plasminogen-binding protein ;non-neural enolase
ENO3	MSE ;GSD13 ;	17	4795131	4801148	6017	Enolase 3 ;2-phospho-D-glycerate hydro-lyase ;enolase 3, (beta, muscle)
ERBB3	c-erbB-3 ;LCCS2 ;	12	54760159	54783395	23236	V-erb-b2 erythroblastic leukemia viral oncogene homolog 3 (avian) ;Tyrosine kinase-type cell surface receptor HER3
ERBB4	p180erbB4 ;HER4 ;EC 2.7.10.1	2	211948687	213403565	1454878	V-erb-a avian erythroblastic leukemia viral oncogene homolog-like 4
ESR1	ER-alpha ;ESR ;Era ;ER ;NR3A1 ;ESRA ;	6	151977826	152466099	488273	Estrogen receptor alpha;Estradiol receptor ;estrogen receptor alpha delta
EVC	DWF-1 ;EVCL ;EVC1;	4	5712924	5866932	154008	Ellis van Creveld syndrome ;Ellis van Creveld syndrome protein
EVC2	Limbin ;LBN	4	5544499	5761195	216696	Ellis van Creveld syndrome 2
FADD	MORT1 ;GIG3	11	69726917	69731144	4227	Mediator of receptor induced toxicity ;growth-inhibiting gene 3 protein;Fas-associating protein with death domain
FGF23	ADHR ;Phosphatonin ;PHPTC ;HYPF ;HPDR2 ;FGF-23	12	4347654	4359155	11501	Tumor-derived hypophosphatemia-inducing factor ; fibroblast growth factor 23 ;tumor-derived hypophosphatemia inducing factor
FGF3	FGF-3 ;HBGF-3 ;INT2	11	69333917	69343129	9212	Fibroblast growth factor 3
FGF4	HBGF-4 ;HST-1 ;HST ;KFGF ;KS3 ;K-FGF ;FGF-4 ;HSTF1	11	69296978	69299352	2374	Fibroblast growth factor 4 splice isoform;HST oncogene
FGF8	HBGF-8 ;FGF-8 ;KAL6 ;AIGF ;	10	103519877	103525817	5940	Heparin-binding growth factor 8 ;fibroblast growth factor 8;androgen-induced growth factor
FGF9	HBGF-9 ;GAF ;FGF-9 ;SYNS3 ;HBFG-9	13	21143875	21174187	30312	Fibroblast growth factor 9 (glia-activating factor)
FGFR1	CEK ;bFGF-R ;N-SAM ;H5 ;FLT2 ;BFGFR ;	8	38387813	38445509	57696	Heparin-binding growth factor receptor;soluble FGFR1 variant 2; fibroblast growth factor receptor 1
FGFR2	CD332 ;JWS ;FGFR-2 ;ECT1 ;CFD1 ;TK25 ;CEK3 ;	10	123227845	123357972	130127	Protein tyrosine kinase, receptor like 14; fibroblast growth factor receptor 2 ;craniofacial dysostosis 1
FST	FS	5	52812352	52817680	5328	Follistatin ;Activin-binding protein ;follistatin isoform FST317
GARS	SMAD1 ;DSMAV ;GlyRS ;CMT2D ;HMN5 ;EC 6.1.1.14	7	30600706	30673649	72943	Glycine tRNA ligase;Charcot-Marie-Tooth neuropathy 2D; glycyl-tRNA synthetase
GAS1	GAS-1	9	88749098	88751924	2826	Growth arrest-specific gene-1
GJA1	GJAL ; Cx43 ; SDTY3 ; HSS ; CX43 ; ODD ; ODDD ; ODOD ; Connexin-43	6	121798444	121812572	14128	Gap junction protein, alpha 1, 43kDa
GLI1	GLI	12	56140201	56152312	12111	GLI family zinc finger 1
GLI2	THP ; THP1 ; HPE9 ; THP2	2	121266327	121466321	199994	GLI family zinc finger 2
IBSP	BNSP ;BSP-II ;BSP ;SP-II	4	88939726	88952098	12372	Bone sialoprotein II;Cell-binding sialoprotein ; integrin-binding sialoprotein ;Bone sialoprotein II
IFT88	polaris ;hTg737 ;Tg737 ;	13	20039208	20163576	124368	Recessive polycystic kidney disease protein Tg737 homolog
IRF6	VWS ;LPS ;PIT ;IRF-6 ;OFC6 ;PPS	1	208027885	208046102	18217	Interferon regulatory factor 6
JARID1B	KDM5B; PLU;	1	199428189	199509206	81018	Jumonji, AT rich interactive domain 1B (RBP2-like) (Lysine (K)-specific demethylase 5B)
KLK4	PSTS ;KLK-L1 ;PROSTASE ;ARM1 ;PRSS17 ;AI2A1 ;EMSP ;EMSP1 ;	19	56101420	56105806	4386	Serine protease 17 ;kallikrein 4 (prostase, enamel matrix, prostate) ;enamel matrix serine protease 1
LAMB1	MGC142015 ;CLM	7	107351499	107431040	79541	Laminin, beta 1; cutis laxa with marfanoid phenotype; Laminin B1 chain
LEF1	TCF1ALPHA; FLJ46390	4	108968701	109089578	120877	Lymphoid enhancer-binding factor 1
LRP4	KIAA0816 ;MEGF7 ;LRP10	11	46834994	46940173	105179	Multiple epidermal growth factor-like domains 7; low density lipoprotein receptor-related protein 4
MGP	NTI ;GIG36 ;MGLAP	12	14926094	14930095	4001	Cell growth-inhibiting gene 36 protein ; matrix Gla protein
MMP13	MMP-13 ;CLG3 ;MANDP1 ;	11	102318934	102331672	12738	Collagenase 3;matrix metalloproteinase 13; matrix metalloproteinase 13
MMP14	MTMMP1 ;MMP-14 ;MT1MMP ;MT1-MMP ;MMP-X1 ;	14	22375633	22386643	11010	Membrane-type matrix metalloproteinase 1
MMP20	Enamelysin ;MMP-20 ;AI2A2 ;	11	101952776	102001273	48497	Enamel metalloproteinase;matrix metalloproteinase 20
MMP25	MMPL1 ;MMP20A ;Leukolysin ;MT6-MMP ;	16	3036683	3050728	14045	MT-MMP 6 ; matrix metallopeptidase 25; membrane-type-6 matrix metalloproteinase
MSX1	Hox-7; HOX7; STHAG1; HYD1; OFC5	4	4912293	4916564	4271	Msh homeo box 1; Msh homeobox 1-like protein; Msh homeobox homolog 1; homeobox 7
MSX2	FPP; CRS2; PFM1; Hox-8; MSH; HOX8; PFM	5	174084181	174090508	6327	Msh homeobox homolog 2 (Drosophila) ; msh homeo box 2
NOG	SYNS1 ;SYM1	17	52026274	52027546	1272	Noggin ;synostoses (multiple) syndrome 1; symphalangism 1 (proximal)
NOTCH2	hN2 ;AGS2	1	120255699	120413799	158100	Notch (Drosophila) homolog 2 ; Notch homolog 2 (Drosophila)
OSR1	ODD	2	19414727	19421853	7126	Odd-skipped (Drosophila) homolog ;odd-skipped related 1
OSR2	FLJ90037	8	100025862	100033504	7642	Odd-skipped related 2 (Drosophila) ;
OTX2	MCOPS5 ;	14	56337178	56346937	9759	Orthodenticle homeobox 2; homeobox protein OTX2;orthodenticle homolog 2 (Drosophila)
OXSR1	OSR1 ;KIAA1101 ;EC 2.7.11.1	3	38182030	38296979	114949	Oxidative stress-responsive 1 protein
PAX1	HUP48	20	21634297	21644620	10323	Paired domain gene HuP48; paired box gene 1
PAX9	STHAG3	14	36196533	36216763	20230	Paired domain gene 9; paired box gene 9 ; paired box 9
PITX2	solurshin; IGDS; RIEG; IGDS2; PTX2; Brx1; ARP1; RIEG1; IHG2; IRID2; RGS; Otlx2;	4	111758028	111777957	19929	RIEG bicoid-related homeobox transcription factor ;Paired-like homeodomain transcription factor 2 ; pituitary homeo box 2
PMF1	PMF-1	1	154449408	154476457	27049	Est1p-like protein B (EST1B); polyamine-modulated factor 1
PVRL1	PVRR ;PVRR1 ;SK-12 ;nectin-1;	11	119014018	119104645	90627	Herpesvirus Ig-like receptor; ectodermal dysplasia 4 (Margarita Island type)
RUNX2	CBF-alpha-1; PEBP2A2; CBFA1; AML3; OSF2; PEBP2A1; OSF-2; CCD1; CCD;	6	45295894	45626797	330903	SL3-3 enhancer factor 1 alpha A; Osteoblast-specific transcription factor 2
SDC1	syndecan ;SDC ;CD138 ;SYND1	2	20264039	20288675	24636	Heparan sulfate proteoglycan fibroblast growth factor receptor;syndecan proteoglycan 1; syndecan 1 ;CD138 antigen [SP,EG]
SGPP1	hSPPase1 ;SPPASE1 ;SPPase1 ;Spp1 ;hSPP1 ;sphingosine-1-phosphatase ;EC 3.1.3.-	14	63220687	63264509	43822	Sphingosine-1-phosphatase 1 ; sphingosine-1-phosphate phosphatase 1
SHH	MCOPCB5 ;TPTPS ;HHG1 ;	7	155288319	155297728	9409	Sonic hedgehog homolog (Drosophila)
SLC26A2	MST153 ;DTDST ;EDM4	5	149320493	149366968	46475	Solute carrier family 26 member 2; diastrophic dysplasia sulfate transporter
SMAD1	MADR1; HMN5;	4	146622401	146699778	77377	Transforming growth factor-beta signaling protein 1; Mothers against DPP homolog 1
SMAD2	hMAD-2 ;MADH2 ;	18	43613464	43711510	98046	MAD, mothers against decapentaplegic homolog 2;Mad-related protein 2
SMAD5	Smad5 ;JV5-1 ;hSmad5;	5	135468536	135546321	77785	MAD, mothers against decapentaplegic homolog 5
SOSTDC1	USAG-1 ; Ectodin ;USAG1 ;ECTODIN ;	7	16467631	16471999	4368	Ectodermal BMP inhibitor;uterine sensitization-associated protein-1
SPP1	BNSP ;Uropontin ;Nephropontin; osteopontin ;	4	89115826	89123587	7761	Secreted phosphoprotein 1 (osteopontin, bone sialoprotein I, early T-lymphocyte activation 1)
TBX3	UMS ;XHL ;TBX3-ISO	12	113592442	113606352	13910	Ulnar mammary syndrome ;T-box transcription factor TBX3;bladder cancer related protein XHL; T-box 3
TCOF1	MFD1 ;treacle	5	149717428	149779870	62442	Treacher Collins syndrome protein [SP,EG]; Treacher Collins-Franceschetti syndrome 1 ;nucleolar trafficking phosphoprotein
TGFB1	LAP ;CED ;TGF-beta-1 ;TGFB ;DPD1 ;TGFbeta	19	46528491	46551656	23165	TGF-beta 1 protein;latency-associated peptide; transforming growth factor, beta 1
TGFB2	Polyergin ;G-TSF ;TGF-beta-2;TGF-beta2 ;Cetermin	1	216586491	216681596	95105	BSC-1 cell growth inhibitor ; transforming growth factor, beta 2; Glioblastoma-derived T-cell suppressor factor
TGFB3	ARVD ;TGF-beta-3 ;TGF-beta3	14	75494195	75517242	23047	Transforming growth factor, beta 3
TNFSF11	RANKL ;hRANKL2 ;ODF ;OPGL ;CD254 ;	13	42043795	42080148	36353	Osteoprotegerin ligand ;receptor activator of nuclear factor kappa B ligand
TUFT1	tuftelin 1 ;tuftelin	1	151512781	151556059	43278	Tuftelin 1
VDR	Nuclear receptor subfamily 1 group I member 1 ; vitamin D3 receptor	12	48235320	48298814	63494	Vitamin D (1,25- dihydroxyvitamin D3) receptor
WDR72	WD repeat-containing protein 72 ; WD repeat domain 72 ;	15	53805938	54055075	249137	WD repeat domain 72
WNT10A	wingless-type MMTV integration site family, member 10A	2	219745085	219764303	19218	Wingless-type MMTV integration site family, member 10A
ZNF22	HKR-T1 ; KROX26 ; zinc finger protein KOX15 ;	10	45495923	45500777	4854	Zinc finger protein 22 (KOX 15)
*Chro = Chromosome; Searched using the Gene Ontology database (browser AmiGO - http://amigo.geneontology.org/cgi-bin/amigo/browse.cgi).
