# Supplementary material for: Genetic Variation among Major Human Geographic Groups Supports a Peculiar Evolutionary Trend in PAX9
Source: PLoS One. 2011 Jan 27;6(1):e15656. doi: 10.1371/journal.pone.0015656 (PMC3029280; doi:10.1371/journal.pone.0015656)
Supplement: Table S4 — Traits associated to 102 genes (XLS) [file pone.0015656.s004.xls]

## Sheet: TableS4
Table S2. Traits associated to 102 genes*.
Descriptor	Attribute	Count (Genes sharing this descriptor)	N° Genes	P-value
Growth/size	Phenotype	ACVR2A, ACVR2B, AQP1, AQP3, AQP5, BMP2, BMP4, BMPR1A, COL1A2, CORIN, CSF1, CTNNB1, DLX1, DLX2, DLX3, DLX5, DMTF1, EDARADD, EGF, ENO1, ERBB3, ESR1, EVC, FADD, FGF23, FGF3, FGF8, FGF9, FGFR1, FGFR2, FST, GARS, GAS1, GJA1, GLI1, GLI2, IBSP, IFT88, KLK4, LEF1, LRP4, MGP, MMP13, MMP14, MSX1, MSX2, NOG, NOTCH2, OTX2, PAX1, PAX9, PITX2, RUNX2, SHH, SLC26A2, SMAD1, SMAD2, SMAD5, SPP1, TBX3, TCOF1, TGFB1,…	65	1.00e-16
Craniofacial	Phenotype	ACVR2A, AMBN, AQP3, AXIN2, BMP2, BMP4, BMPR1A, CSF1, CTNNB1, DKK1, DLX1, DLX2, DLX5, DMP1, DSPP, EDAR, EDARADD, ENAM, ERBB4, EVC, FGF8, FGF9, FGFR1, FGFR2, FST, GAS1, GJA1, GLI2, IFT88, IRF6, KLK4, LEF1, LRP4, MMP14, MMP20, MSX1, MSX2, NOG, NOTCH2, OSR2, OTX2, PAX1, PAX9, PITX2, PVRL1, RUNX2, SHH, SLC26A2, SMAD1, SMAD2, SMAD5, SOSTDC1, TBX3, TCOF1, TGFB1, TGFB2, TGFB3, TNFSF11, VDR	59	1.00e-16
Lethality-prenatal/perinatal	Phenotype	ACVR2A, ACVR2B, AQP1, AQP5, BARX1, BMP2, BMP4, BMPR1A, CTNNB1, CXXC1, DKK1, DLX1, DLX2, DLX3, DLX5, ENO1, ERBB3, ERBB4, FADD, FGF3, FGF4, FGF8, FGF9, FGFR1, FGFR2, FST, GARS, GAS1, GJA1, GLI1, GLI2, IFT88, IRF6, LAMB1, LRP4, MMP14, MSX1, MSX2, NOG, NOTCH2, OSR1, OSR2, OTX2, OXSR1, PAX1, PAX9, PITX2, RUNX2, SHH, SMAD1, SMAD2, SMAD5, SOSTDC1, TBX3, TCOF1, TGFB1, TGFB2, TGFB3	58	1.00e-16
Skeleton	Phenotype	ACVR2A, ACVR2B, AMBN, AXIN2, BGLAP, BMP2, BMP4, BMPR1A, COL1A2, CSF1, CTNNB1, DKK1, DLX1, DLX2, DLX5, DMP1, ESR1, EVC, FGF23, FGF3, FGF4, FGF8, FGF9, FGFR1, FGFR2, FST, GAS1, GJA1, GLI2, IBSP, IFT88, IRF6, LEF1, LRP4, MGP, MMP13, MMP14, MSX1, MSX2, NOG, OSR2, OTX2, PAX1, PAX9, PITX2, RUNX2, SHH, SLC26A2, SMAD2, SMAD5, SOSTDC1, SPP1, TBX3, TCOF1, TGFB2, TNFSF11, VDR	57	1.00e-16
Malformation	Disorder	ACVR2A, ACVR2B, BMP2, BMP4, BMPR1A, CSF1, CTNNB1, DKK1, DLX2, DLX3, DLX5, EGF, ENAM, ESR1, EVC2, FGF3, FGF8, FGF9, FGFR1, FGFR2, GARS, GJA1, GLI1, GLI2, IFT88, IRF6, LRP4, MGP, MMP13, MMP14, MSX1, MSX2, NOG, NOTCH2, OSR1, OSR2, OTX2, PAX1, PAX9, PITX2, PVRL1, RUNX2, SHH, SMAD2, SPP1, TBX3, TCOF1, TGFB1, TGFB2, TGFB3, VDR	51	1.00e-16
Calcium	Compound	AMTN, AQP1, AQP3, AQP5, AQP6, BGLAP, BMP2, BMP4, COL1A2, CSF1, CTNNB1, DLX3, DMP1, DSPP, EGF, ENAM, ENO1, ERBB3, ERBB4, ESR1, FADD, FGF23, FGF8, FGF9, FGFR1, FGFR2, FST, GARS, GJA1, IBSP, IFT88, KLK4, LEF1, MGP, MMP13, MMP14, MMP20, MSX2, NOG, PITX2, PVRL1, RUNX2, SHH, SMAD1, SMAD2, SPP1, TGFB1, TGFB2, TGFB3, TNFSF11, VDR	51	1.00e-16
Embryogenesis	Phenotype	ACVR2A, ACVR2B, BMP2, BMP4, BMPR1A, CSF1, CTNNB1, CXXC1, DKK1, DLX3, DLX5, ENO1, ERBB3, ERBB4, ESR1, FADD, FGF3, FGF4, FGF8, FGFR1, FGFR2, GAS1, GJA1, GLI1, GLI2, IFT88, LAMB1, LRP4, MSX1, MSX2, NOG, NOTCH2, OSR1, OTX2, PAX1, PAX9, PITX2, SHH, SMAD1, SMAD2, SMAD5, TBX3, TCOF1, TGFB1, TGFB2	45	1.00e-16
Limbs/digits/tail	Phenotype	BGLAP, BMP2, BMP4, BMPR1A, COL1A2, CSF1, CTNNB1, DKK1, DLX5, DMP1, EDAR, EDARADD, ESR1, EVC, FGF23, FGF3, FGF4, FGF8, FGF9, FGFR1, FGFR2, GAS1, GJA1, GLI1, GLI2, IBSP, IFT88, IRF6, LRP4, MGP, MMP13, MMP14, MSX1, MSX2, NOG, PAX1, PAX9, PITX2, RUNX2, SHH, SLC26A2, TBX3, TGFB2, TNFSF11, VDR	45	1.00e-16
Lethality-postnatal	Phenotype	ACVR2B, AQP1, BMP4, BMPR1A, COL1A2, CSF1, DLX5, DMTF1, EDAR, EDARADD, ERBB3, ERBB4, EVC, FGF3, FGF8, FGF9, FGFR2, GARS, GAS1, GJA1, GLI2, IFT88, IRF6, LEF1, MMP14, NOTCH2, OTX2, PAX1, PAX9, PITX2, RUNX2, SHH, SMAD1, SPP1, TGFB1	35	1.00e-16
Muscle	Phenotype	AQP5, BMP2, BMP4, BMPR1A, COL1A2, CORIN, CSF1, CTNNB1, DLX2, DLX5, ERBB3, ERBB4, ESR1, FADD, FGF8, FGF9, FGFR1, FGFR2, FST, GARS, GJA1, MGP, MMP14, NOG, NOTCH2, OTX2, PAX1, PAX9, PITX2, RUNX2, SHH, SMAD5, SPP1, TGFB1, TGFB2	35	1.00e-16
Calcification	Disorder	ACVR2B, AMBN, BGLAP, BMP2, BMP4, BMPR1A, CTNNB1, DKK1, DMP1, DSPP, EGF, ENAM, ESR1, FGF23, FGFR1, FST, GJA1, GLI2, IBSP, LEF1, MGP, MMP13, MMP14, MMP20, MSX2, NOG, PITX2, RUNX2, SPP1, TGFB1, TGFB2, TNFSF11, VDR	33	1.00e-16
Growth suppression	Disorder	ACVR2A, BGLAP, BMP2, BMP4, BMPR1A, CSF1, CTNNB1, DKK1, DMP1, EGF, ENO1, ERBB3, ESR1, FADD, FGF23, FGF8, FGFR1, FGFR2, FST, GAS1, GJA1, MMP14, MSX2, NOG, OSR1, PITX2, RUNX2, SLC26A2, SMAD2, TGFB1, TGFB2, TNFSF11, VDR	33	1.00e-16
Hearing/vestibular/ear	Phenotype	AQP1, AQP3, AQP5, BMP2, BMP4, BMPR1A, CSF1, CTNNB1, DLX1, DLX2, DLX5, EDARADD, FGF3, FGF8, FGF9, FGFR1, FGFR2, GAS1, GJA1, GLI2, IFT88, IRF6, MSX1, MSX2, NOG, OSR2, OTX2, PAX9, SHH, TCOF1, TGFB2, VDR	32	1.00e-16
Growth arrest	Disorder	BGLAP, BMP2, BMP4, CSF1, CTNNB1, DKK1, DMTF1, EGF, ENO1, ERBB3, ERBB4, ESR1, FADD, FGF3, FGF8, FGFR1, FGFR2, FST, GAS1, GJA1, LEF1, MGP, MSX1, PITX2, RUNX2, SMAD1, SMAD2, SPP1, TGFB1, TGFB2, VDR	31	1.00e-16
Skin/coat/nails	Phenotype	BMPR1A, COL1A2, CORIN, CTNNB1, DLX3, DMTF1, EDAR, EDARADD, EGF, FGF23, FGF9, FGFR1, FGFR2, FST, GJA1, GLI2, IFT88, IRF6, LEF1, LRP4, MMP13, MMP14, MSX1, MSX2, NOG, NOTCH2, PAX1, RUNX2, SHH, TGFB1, VDR	31	1.00e-16
Vitamin D	Compound	BGLAP, BMP2, COL1A2, CSF1, CTNNB1, DKK1, DLX2, DMP1, DSPP, EGF, ENAM, ESR1, FGF23, FGF4, FGFR2, IBSP, MGP, MMP13, MMP14, MSX1, MSX2, RUNX2, SPP1, TGFB1, TGFB2, TGFB3, TNFSF11, VDR	28	1.00e-16
Osteoarthritis	Disorder	AQP1, AQP3, BGLAP, BMP2, BMP4, BMPR1A, COL1A2, CSF1, CTNNB1, DKK1, EGF, ENO1, ESR1, FADD, FGF23, FGF8, FGFR1, IBSP, MMP13, MMP14, RUNX2, SLC26A2, SPP1, TGFB1, TGFB2, TGFB3, TNFSF11, VDR	28	1.00e-16
Osteoporosis	Disorder	ACVR2A, BGLAP, BMP2, BMP4, COL1A2, CSF1, CTNNB1, DKK1, ESR1, FGF23, FGFR1, FST, IBSP, MGP, MMP13, MMP14, NOG, RUNX2, SLC26A2, SMAD1, SMAD2, SPP1, TGFB1, TGFB2, TGFB3, TNFSF11, VDR	27	1.00e-16
Bone loss	Disorder	ACVR2A, BGLAP, BMP2, BMP4, COL1A2, CSF1, CTNNB1, DKK1, DLX5, EGF, ESR1, FGF23, FGF4, GLI2, IBSP, MGP, MMP13, MMP14, NOG, RUNX2, SMAD1, SPP1, TGFB1, TGFB2, TGFB3, TNFSF11, VDR	27	1.00e-16
Cleft palate	Disorder	ACVR2A, BGLAP, BMP2, BMP4, CTNNB1, EGF, FGFR1, FGFR2, FST, GAS1, GLI2, IRF6, MSX1, MSX2, OSR1, OSR2, PAX9, PVRL1, RUNX2, SHH, SMAD2, SPP1, TBX3, TCOF1, TGFB1, TGFB2, TGFB3	27	1.00e-16
Transcription factor activity	GO - Molecular function	BARX1, CTNNB1, DLX1, DLX2, DLX3, DLX5, DMTF1, ENO1, ESR1, GLI2, IRF6, MSX1, MSX2, OTX2, PITX2, RUNX2, SMAD1, SMAD2, SMAD5, TBX3, VDR	21	1.00e-16
Agenesis	Disorder	AXIN2, CSF1, CTNNB1, DLX3, EDAR, EDARADD, EGF, FGFR1, FGFR2, IRF6, MSX1, MSX2, NOG, PAX9, RUNX2, TCOF1, TGFB1, TNFSF11, ZNF22	19	1.00e-16
Craniosynostosis	Disorder	BMP2, BMP4, CTNNB1, DLX5, DSPP, ENAM, FGF3, FGF4, FGF8, FGF9, FGFR1, FGFR2, MSX2, NOG, RUNX2, TCOF1, TGFB1, TGFB2, TGFB3	19	1.00e-16
Craniofacial abnormalities	Disorder	CTNNB1, DLX5, DSPP, ENAM, FGF8, FGFR2, MMP13, MMP14, MSX1, MSX2, PITX2, RUNX2, SHH, SMAD2, TCOF1, TGFB1, TGFB3	17	1.00e-16
Skeletal system development	GO - Biological process	BGLAP, BMP2, COL1A2, CTNNB1, DLX5, DSPP, EVC, FGFR1, GLI2, MSX1, MSX2, NOG, PAX1, RUNX2, TBX3, TCOF1, VDR	17	1.00e-16
Hypodontia	Disorder	AXIN2, COL1A2, DLX1, DLX2, EDAR, EGF, FGF3, FGFR1, IRF6, MSX1, MSX2, PAX9, PITX2, TGFB1, TGFB3, WNT10A	16	1.00e-16
Bone disease	Disorder	BGLAP, BMP2, BMP4, CSF1, CTNNB1, DKK1, ESR1, FGF23, FGFR2, IBSP, RUNX2, SLC26A2, SPP1, TGFB1, TNFSF11, VDR	16	1.00e-16
Odontogenesis of dentine-containing tooth	GO - Biological process	ACVR2B, AMBN, AMTN, BMP2, BMP4, BMPR1A, CTNNB1, DLX1, DLX2, DSPP, EDARADD, FGF4, FST, GLI2, LEF1, SHH	16	1.00e-16
Odontogenesis	GO - Biological process	BGLAP, BMP4, COL1A2, CSF1, ENAM, ERBB3, ERBB4, FGF8, LAMB1, OSR1, SDC1, TGFB2, TGFB3, TUFT1, ZNF22	15	1.00e-16
Growth factor activity	GO - Molecular function	AMBN, BMP2, BMP4, CSF1, DKK1, EGF, FGF23, FGF3, FGF4, FGF8, FGF9, TGFB1, TGFB2, TGFB3	14	1.00e-16
Odontogenic tumor	Disorder	AMBN, BGLAP, CTNNB1, EGF, ENAM, GLI1, IBSP, MMP20, MSX2, RUNX2, SHH, TGFB2, TNFSF11	13	1.00e-16
Hypercalcemia	Disorder	AQP1, AQP3, BGLAP, CSF1, EGF, ESR1, FGF23, MGP, MMP13, TGFB1, TNFSF11, VDR	12	1.00e-16
Chondrodysplasia	Disorder	COL1A2, CSF1, CTNNB1, DMP1, EVC, FGF4, FGF9, FGFR1, FGFR2, RUNX2, SLC26A2, TGFB1	12	1.00e-16
Neural tube defect	Disorder	BARX1, BMP4, FGF8, FGFR1, GJA1, MSX2, NOG, PAX1, PAX9, SHH, TGFB1, TGFB2	12	1.00e-16
Osteophyte	Disorder	BMP2, BMP4, ESR1, IBSP, MMP13, RUNX2, SPP1, TGFB1, TGFB2, TGFB3, TNFSF11, VDR	12	1.00e-16
Osteoporosis postmenopausal	Disorder	BGLAP, BMP4, COL1A2, CSF1, ESR1, IBSP, SPP1, TGFB1, TGFB2, TNFSF11, VDR	11	1.00e-16
Positive regulation of osteoblast differentiation	GO - Biological process	ACVR2A, ACVR2B, BMP2, BMP4, BMPR1A, CTNNB1, DLX5, RUNX2, SMAD1, SMAD5	10	1.00e-16
Heterotopic ossification	Disorder	BGLAP, BMP2, BMP4, IBSP, NOG, RUNX2, SPP1, TGFB1, TGFB2, VDR	10	1.00e-16
Osteoblast differentiation	GO - Biological process	BGLAP, BMP2, DLX5, FGF9, GLI1, MSX2, NOG, RUNX2, SPP1	9	1.00e-16
Amelogenesis imperfecta	Disorder	AMBN, AMTN, DLX3, ENAM, FGFR1, KLK4, MMP20, MSX2, TUFT1	9	1.00e-16
Postaxial polydactyly	Disorder	BMP2, BMP4, EVC, EVC2, FGF4, FGFR2, NOG, SHH	8	1.00e-16
Supernumerary teeth	Disorder	BMP4, CTNNB1, FGFR1, MSX1, MSX2, OSR2, RUNX2, SOSTDC1	8	1.00e-16
Dwarfism	Disorder	CTNNB1, DMP1, EGF, ESR1, EVC, EVC2, FGFR1, FGFR2, GJA1, IBSP, LAMB1, MMP14, SMAD2, TGFB1	14	1.11e-16
Osteonecrosis	Disorder	BGLAP, BMP2, BMP4, CTNNB1, DKK1, ESR1, RUNX2, TGFB1, TNFSF11, VDR	10	1.11e-16
Polydactylies	Disorder	BGLAP, BMP4, DKK1, EVC, FGF4, GLI1, IFT88, SHH, SPP1	9	1.11e-16
Bone erosion	Disorder	BMP2, CSF1, DKK1, EGF, ESR1, IBSP, MMP13, SPP1, TNFSF11, VDR	10	2.22e-16
Cardiac defect	Disorder	ACVR2B, BMP4, CTNNB1, ERBB4, FGF8, GJA1, MSX2, NOG, PITX2, TGFB2	10	2.22e-16
Skeletal disorder	Disorder	BGLAP, BMP4, DKK1, FGF23, FGFR1, FGFR2, RUNX2, TGFB1, TNFSF11	9	2.22e-16
Osteoporotic fracture	Disorder	BGLAP, BMP2, BMP4, ESR1, FGFR1, RUNX2, TGFB1, TNFSF11, VDR	9	8.88e-16
Embryonic limb morphogenesis	GO - Biological process	DKK1, DLX5, FGF9, LEF1, MSX1, MSX2, NOTCH2, SHH	8	1.11e-15
Limb deformity	Disorder	BMP4, DKK1, FGF23, FGF4, FGF8, FGFR2, GJA1, SHH	8	2.11e-15
Positive regulation of bone mineralization	GO - Biological process	ACVR2A, ACVR2B, BMP2, BMP4, BMPR1A, TGFB1, TGFB3	7	2.11e-15
Limb defect	Disorder	DKK1, DLX5, EVC, FGF8, GJA1, IFT88, MSX2, TBX3	8	3.89e-15
Demineralization	Disorder	BGLAP, COL1A2, DMP1, DSPP, IBSP, MGP, MMP20, SPP1	8	3.89e-15
Periodontal pathology	Disorder	BGLAP, BMP2, ESR1, FGFR2, MMP13, MMP14, MMP25, SPP1, TGFB1, TGFB2, TNFSF11, VDR	12	5.00e-15
Tooth loss	Disorder	EDAR, EDARADD, ESR1, MGP, PAX9, TNFSF11, VDR	7	1.10e-14
Embryonic skeletal system development	GO - Biological process	ACVR2A, DLX1, DLX2, FGF9, GAS1, NOG, SHH	7	1.10e-14
Ossification	GO - Biological process	DMP1, DSPP, IBSP, MGP, MMP14, RUNX2, SLC26A2, TNFSF11	8	1.55e-14
Bone lesion	Disorder	BGLAP, BMP2, CSF1, DKK1, FGF8, IBSP, SPP1, TGFB1, TNFSF11	9	3.93e-14
Calcein	Compound	AQP1, AQP3, BGLAP, BMP2, ESR1, GJA1, RUNX2, SPP1, TNFSF11	9	3.93e-14
Arthritis, collagen-induced	Disorder	BGLAP, CSF1, ESR1, IBSP, MMP13, MMP14, NOG, SPP1, TGFB1, TGFB2, TGFB3, TNFSF11	12	4.05e-14
Increased growth	Disorder	BGLAP, CSF1, CTNNB1, EGF, ESR1, FGF3, FGF9, FGFR1, GJA1, MMP14, SPP1, TGFB1	12	4.55e-14
*The function of these genes was verified using the GeneDeks V3 software (http://www.genecards.org/).
